# Supplementary material for: Two-stage treatment for severe spinal kyphotic deformity secondary to tuberculosis: halo-pelvic traction followed by a posterior-only approach correction
Source: BMC Musculoskelet Disord. 2022 Nov 18;23:991. doi: 10.1186/s12891-022-05974-7 (PMC9673369; doi:10.1186/s12891-022-05974-7)
Supplement: Supplementary file 1 — Additional file 1. [file 12891_2022_5974_MOESM1_ESM.xlsx]

## Sheet: 所有患者
Gender	Age	Period of traction (weeks)	Follow-up (months)	Number of bodies involved	Operative time (min)	Blood loss (ml)		Pre-traction				SRS-22(Pre-traction)							Post-traction				Post-surgery				Follow-up			SRS-22(Follow-up)
								Kyphosis angle	SVA（mm）	ASIA		Function	Pain	Self-image	Mental health		Sub total		ASIA	Kyphosis angle	SVA（mm）		ASIA	Kyphosis angle	SVA（mm）		ASIA	Kyphosis angle	SVA（mm）	Function	Pain	Self-image	Mental health	Post treatment	Sub total
M	31	12	25	7	285	750		145	-20	D		2.8	3.2	2.6	3.2		2.9		D	87	-11		D	75	1		E	81	-6	4	4.4	4.4	4.6	4	4.3
F	36	12	23	5	280	550		148	5	C		2.2	2.4	2.4	2.6		2.4		D	85	12		E	73	-8		E	78	-5	4.2	4.4	4.4	4.2	5	4.3
F	29	11	24	6	318	800		137	27	E		3	3.4	2.4	3.2		3		E	82	7		E	80	8		E	83	-2	4.8	5	4.6	4	4.5	4.6
M	23	12	26	4	265	500		138	-40	E		3	3.4	2.4	3		2.9		E	71	-42		E	65	-6		E	72	-2	4.5	4.2	4.4	4.2	4.5	4.3
F	17	8	28	4	278	300		127	-98	D		3.3	3.2	3	3.2		3.2		E	73	-138		E	57	10		E	57	0	3.8	4	3.8	4	4.5	3.9
F	28	10	24	6	245	650		128	60	D		2.8	3	2.4	3		2.8		E	78	-26		E	70	-4		E	73	-8	4	4.4	4.4	4.2	5	4.2
M	25	8	23	6	255	850		132	9.4	E		3.2	3.2	2.8	3		3.1		E	76	6.5		E	61	12		E	65	5	4.2	4.6	4.4	4	4	4.3
F	38	12	22	4	220	800		134	26	C		2.8	2.6	2.8	2.6		2.8		C	87	-3		C	65	30		E	70	30	3.4	3.8	3.6	3.8	4	3.7
M	32	14	20	3	185	400		113	-15	E		3.4	3	3	3.2		3.2		E	74	-70		E	67	31		E	70	12	4.2	4.2	4	4.2	4.5	4.2
F	26	9	42	4	230	450		131	-20	D		3.4	3.4	3.2	3.2		3.3		D	75	-46		E	68	10		E	64	6	4	4.2	4.2	4	5	4.1
M	23	8	38	5	402	600		109	54	D		2.8	3.4	2.6	3.2		3		E	57	-17		D	45	4		E	51	4	4	4.2	4.2	4.2	4.5	4.2
F	35	11	40	4	220	300		128	70	E		3.2	3.6	2.8	3		3.1		E	76	10		E	53	8		E	54	6	4.4	4.2	4	4.2	5	4.2
F	36	10	24	4	180	400		146	-10	E		3.2	3.2	3	3		3.1		E	86	-23		E	75	-9		E	79	6	4.2	4.2	3.8	4.2	4	4.1
M	34	10	36	4	185	650		118	20	D		3	2.8	2.8	2.8		2.8		E	79	-15		E	58	8		E	56	-2	4.2	4.2	4	4.4	4.5	4.2
M	21	8	24	4	265	300		139	80	C		2.8	2.6	2.6	2.8		2.7		C	78	-3		C	63	30		D	65	12	4	4.2	4	4.2	4	4.1
M	36	11	20	4	260	600		134	-22	E		3.2	3	2.8	3.2		3		E	77	-60		E	68	-4		E	76	-10	4	4.2	4.4	4	4.5	4.2
F	35	13	22	3	215	550		123	23	D		3.4	3.2	3.4	3.2		3.3		E	68	-12		E	65	-1		E	66	7	4	4.2	4	4	4	4.1
M	32	10	20	5	225	600		126	-15	E		2.8	2.8	3	2.8		2.9		E	72	-56		E	67	-7		E	67	-10	4.2	4.4	4.4	4.2	5	4.3
F	27	8	22	5	260	550		140	76	E		3	2.6	2.8	3		2.9		E	84	11		E	74	20		E	76	10	4.2	4.2	3.8	4.2	4	4.1
